# Supplementary material for: Neonicotinoid Residues in Tea Products from China: Contamination Patterns and Implications for Human Exposure
Source: Toxics. 2025 Jun 29;13(7):550. doi: 10.3390/toxics13070550 (PMC12300606; doi:10.3390/toxics13070550)
Supplement: Supplementary file 1 [file toxics-13-00550-s001.zip]

Archive with 1 entries (1 files):
- toxics-3644556-supplementary.pdf
